# Supplementary material for: Rotation of Hexamethylenetetramine Molecules Induces Reversible Electromagnetic Coupling Properties in Isothiocyanato-Nickel Complexes
Source: Int J Mol Sci. 2025 Apr 25;26(9):4050. doi: 10.3390/ijms26094050 (PMC12071420; doi:10.3390/ijms26094050)
Supplement: Supplementary file 1 [file ijms-26-04050-s001.zip]

Archive with 1 entries (1 files):
- ijms-3566596-supplementary.pdf
